# Supplementary material for: Meta-analysis of human methylation data for evidence of sex-specific autosomal patterns
Source: BMC Genomics. 2014 Nov 18;15(1):981. doi: 10.1186/1471-2164-15-981 (PMC4255932; doi:10.1186/1471-2164-15-981)
Supplement: Supplementary file 3 — Additional file 3: All studies from the original cohort (76 studies, n = 6,795) which included ≥20 individuals and were comprised of both sexes in a ratio of at least 1:4 were included in the meta analysis. (XLSX 18 KB) [file 12864_2014_6710_MOESM3_ESM.xlsx]

## Sheet: Sheet1
Study	ArrayExpress Accession number	n	n female	% female	n male	% male	Majority sex	Included in meta-analysis	Tissue (Majority of samples)
17648	E-GEOD-17648	44	13	29.5455	31	70.4545	Male	yes	Colorectum
19711	E-GEOD-19711	533	533	100	0	0	Female	no	PBL
20067	E-GEOD-20067	103	65	63.1068	38	36.8932	Female	yes	PBL
20080	E-GEOD-20080	48	48	100	0	0	Female	no	PBL
20236	E-GEOD-20236	93	93	100	0	0	Female	no	PBL
20242	E-GEOD-20242	50	35	70	15	30	Female	yes	PBL
20712	E-GEOD-20712	122	120	98.3607	2	1.63934	Female	no	Breast
20872	E-GEOD-20872	20	17	85	3	15	Female	no	Bone marrow
21232	E-GEOD-21232	16	0	0	16	100	Male	no	Pancreatic islets
21282	E-GEOD-21282	95	57	60	38	40	Female	yes	PBL
21304	E-GEOD-21304	174	58	33.3333	116	66.6667	Male	yes	PBL
21554	E-GEOD-21554	24	12	50	12	50	Even	yes	PBL
22091	E-GEOD-22091	24	13	54.1667	11	45.8333	Female	yes	PBL
22249	E-GEOD-22249	122	119	97.541	3	2.45902	Female	yes	Breast
22867	E-GEOD-22867	59	30	50.8475	29	49.1525	Female	yes	Brain
22874	E-GEOD-22874	10	4	40	6	60	Male	no	Lung
23638	E-GEOD-23638	24	12	50	12	50	Even	yes	PBL
25033	E-GEOD-25033	18	18	100	0	0	Female	no	Ovarian
25395	E-GEOD-25395	60	42	70	18	30	Female	yes	PBL
25706	E-GEOD-25706	80	36	45	44	55	Male	yes	Bone marrow
25869	E-GEOD-25869	73	40	54.7945	33	45.2055	Female	yes	Stomach
25892	E-GEOD-25892	107	64	59.8131	43	40.1869	Female	yes	Epithelial
25966	E-GEOD-25966	14	11	78.5714	3	21.4286	Female	yes	Placenta
26033	E-GEOD-26033	35	11	31.4286	24	68.5714	Male	yes	Liver
26349	E-GEOD-26349	39	39	100	0	0	Female	no	Breast
26543	E-GEOD-26543	205	68	33.1707	137	66.8293	Male	yes	PBL
26989	E-GEOD-26989	48	47	97.9167	1	2.08333	Female	no	PBL
27097	E-GEOD-27097	492	20	4.06504	472	95.935	Male	no	PBL
27130	E-GEOD-27130	225	99	44	126	56	Male	yes	Colon
27317	E-GEOD-27317	168	80	47.619	88	52.381	Male	yes	PBL
27895	E-GEOD-27895	23	23	100	0	0	Female	no	PBL
27899	E-GEOD-27899	19	16	84.2105	3	15.7895	Female	no	Colonic mucosa
28462	E-GEOD-28462	62	23	37.0968	39	62.9032	Male	yes	Bone marrow
28525	E-GEOD-28525	15	10	66.6667	5	33.3333	Female	yes	Muscle
28746	E-GEOD-28746	82	0	0	82	100	Male	no	Saliva
29490	E-GEOD-29490	48	14	29.1667	34	70.8333	Male	yes	Colonic mucosa
30229	E-GEOD-30229	184	59	32.0652	125	67.9348	Male	yes	Head
30601	E-GEOD-30601	281	113	40.2135	168	59.7865	Male	yes	Gastric
30758	E-GEOD-30758	152	152	100	0	0	Female	no	Cervix
30759	E-GEOD-30759	57	57	100	0	0	Female	no	Cervix
30760	E-GEOD-30760	6	6	100	0	0	Female	no	Cervix
31337	E-GEOD-31337	10	3	30	7	70	Male	no	Cartilage
31600	E-GEOD-31600	32	11	34.375	21	65.625	Male	yes	Bone marrow
31680	E-GEOD-31680	24	22	91.6667	2	8.33333	Female	no	Cord blood
31770	E-GEOD-31770	20	20	100	0	0	Female	no	Cord blood
31789	E-GEOD-31789	58	17	29.3103	41	70.6897	Male	yes	PBL
31826	E-GEOD-31826	56	56	100	0	0	Female	no	Ovarian
31835	E-GEOD-31835	37	16	43.2432	21	56.7568	Male	yes	Skin
31979	E-GEOD-31979	122	120	98.3607	2	1.63934	Female	no	Breast
32393	E-GEOD-32393	137	137	100	0	0	Female	no	Breast
32396	E-GEOD-32396	60	52	86.6667	8	13.3333	Female	no	PBL
32925	E-GEOD-32925	48	12	25	36	75	Male	yes	Esophagus
33065	E-GEOD-33065	46	45	97.8261	1	2.17391	Female	no	Breast
33422	E-GEOD-33422	16	16	100	0	0	Female	no	Endometrium
33510	E-GEOD-33510	156	40	25.641	116	74.359	Male	yes	Bladder
34008	E-GEOD-34008	24	0	0	24	100	Male	no	PBL
34035	E-GEOD-34035	188	51	27.1277	137	72.8723	Male	yes	Saliva
34174	E-GEOD-34174	6	4	66.6667	2	33.3333	Female	no	Prostate*
34257	E-GEOD-34257	84	42	50	42	50	Even	yes	Cord blood
34355	E-GEOD-34355	18	1	5.55556	17	94.4444	Male	no	Brain
35146	E-GEOD-35146	6	0	0	6	100	Male	no	Lung
35327	E-GEOD-35327	50	19	38	31	62	Male	yes	Amniotic cells
36004	E-GEOD-36004	6	2	33.3333	4	66.6667	Male	no	Bone marrow
36194	E-GEOD-36194	275	99	36	176	64	Male	yes	Cerebellum
36353	E-GEOD-36353	47	28	59.5745	19	40.4255	Female	yes	Adrenocortical
36637	E-GEOD-36637	9	9	100	0	0	Female	no	Cervix
36642	E-GEOD-36642	106	50	47.1698	56	52.8302	Male	yes	PBL
37722	E-GEOD-37722	84	84	100	0	0	Female	no	PBL
37988	E-GEOD-37988	123	14	11.3821	109	88.6179	Male	no	Liver
38291	E-GEOD-38291	32	16	50	16	50	Even	yes	Muscle
38860	E-GEOD-38860	39	14	35.8974	25	64.1026	Male	yes	Liver
39626	E-GEOD-39626	25	11	44	14	56	Male	yes	Unspecified
40105	E-GEOD-40105	47	47	100	0	0	Female	no	Ovarian
41037	E-GEOD-41037	719	276	38.3866	443	61.6134	Male	yes	PBL
41384	E-GEOD-41384	14	14	100	0	0	Female	no	Cervix
42510	E-GEOD-42510	17	7	41.1765	10	58.8235	Male	no	Heart biopsy left ventricle
*supposedly 'genomic DNA from metastatic prostate cancer'-all recorded as male in study but recoded as female in sex re-assignment by PC1.
