# Supplementary material for: Meta-analysis of human methylation data for evidence of sex-specific autosomal patterns
Source: BMC Genomics. 2014 Nov 18;15(1):981. doi: 10.1186/1471-2164-15-981 (PMC4255932; doi:10.1186/1471-2164-15-981)
Supplement: Supplementary file 4 — Additional file 4: The 235 autosomal CpG sites associated with sex in the meta-analysis (n = 4,172, 39 studies), after Bonferroni Correction for multiple testing ( P <1.918e-06). All three of the probes with beta differences of >10% in the meta-analysis [cg15915418 in TLE1 (Δ beta = 31%); cg27063525 in C6orf69 (Δ beta = 17%) and cg11673803 in GLUD1 (Δ beta = 15%)] were non-specific, and feature highly in the top non-specific probes reported by Chen et al. All three of these 50-mer probes have 100% match identity to non-target sequences on the X chromosome. Of the 235 CpG sites which were significant after Bonferroni correction, 31 of the top 100 CpG probes by beta difference were cross reactive. (XLSX 43 KB) [file 12864_2014_6710_MOESM4_ESM.xlsx]

## Sheet: Sheet1
GENE	CHR	Target ID	CpG Island	Female, average Beta	Male, average Beta	Meta analysis P value	Meta analysis Δ Beta	Meta analysis P value excluding cancer samples*	Crossreactive	Polymorphic
TLE1	9	cg15915418	TRUE	0.461092	0.160032	<2.2E-16	-0.309251	<2.2E-16	1	0
C6orf68	6	cg27063525	TRUE	0.217802	0.040437	<2.2E-16	-0.175024	<2.2E-16	1	0
GLUD1	10	cg11673803	TRUE	0.465326	0.318471	<2.2E-16	-0.150403	<2.2E-16	1	0
DPPA3	12	cg08284151	TRUE	0.439471	0.343922	<2.2E-16	-0.0946713	<2.2E-16	1	0
FLJ20582	15	cg05924191	TRUE	0.603509	0.517596	<2.2E-16	-0.0905783	<2.2E-16	1	0
SLC9A2	2	cg20050113	TRUE	0.470083	0.383191	<2.2E-16	-0.0856358	<2.2E-16	0	0
BAG1	9	cg07711515	FALSE	0.748378	0.82413	<2.2E-16	0.0736824	<2.2E-16	1	0
DDX43	6	cg08124399	TRUE	0.74797	0.672384	<2.2E-16	-0.0734574	<2.2E-16	0	0
FLJ43276	15	cg13150977	TRUE	0.0720175	0.142896	<2.2E-16	0.0708751	<2.2E-16	1	0
TDGF1	3	cg10242476	TRUE	0.518228	0.588746	<2.2E-16	0.0705307	<2.2E-16	1	0
RAB9P1	5	cg10846922	FALSE	0.734456	0.66555	1.11022e-15	-0.0669416	5.14245e-09	1	1
LRRC2	3	cg07514381	FALSE	0.663451	0.726918	<2.2E-16	0.0659835	<2.2E-16	1	0
SPESP1	15	cg09886641	TRUE	0.737928	0.673538	<2.2E-16	-0.0643851	<2.2E-16	0	0
FIGNL1	7	cg05072008	TRUE	0.490859	0.424834	<2.2E-16	-0.0618582	<2.2E-16	0	0
MYF5	12	cg21126707	TRUE	0.576207	0.523097	<2.2E-16	-0.05972	<2.2E-16	1	0
CRISP2	6	cg04595372	TRUE	0.670805	0.609877	<2.2E-16	-0.0574363	9.59233e-13	0	0
NUPL1	13	cg08532057	TRUE	0.260518	0.207595	<2.2E-16	-0.0572145	<2.2E-16	0	0
MGC27016	4	cg22496683	TRUE	0.686573	0.627686	<2.2E-16	-0.0545432	<2.2E-16	0	0
ZPBP2	17	cg05330360	TRUE	0.563963	0.516965	<2.2E-16	-0.0527476	<2.2E-16	0	0
RPS6KC1	1	cg14576824	TRUE	0.320377	0.257314	<2.2E-16	-0.0526849	1.00808e-13	0	0
CRISP2	6	cg08942800	TRUE	0.6192	0.560604	3.82361e-13	-0.0525579	5.79553e-06	0	0
RTEL1	20	cg05358404	TRUE	0.54008	0.484	1.44529e-12	-0.0522259	3.26363e-08	0	0
DDX43	6	cg17188169	TRUE	0.825879	0.762969	<2.2E-16	-0.0516181	<2.2E-16	0	0
KCNA1	12	cg08832227	TRUE	0.390093	0.346271	<2.2E-16	-0.0515277	<2.2E-16	0	0
NALP2	19	cg16106497	TRUE	0.66409	0.717143	1.16571e-08	0.0511954	1.92526e-07	1	0
C14orf162	14	cg14912575	TRUE	0.743349	0.690991	9.46576e-07	-0.0505509	1.83591e-09	0	0
SLC6A4	17	cg22584138	TRUE	0.371308	0.318973	2.22045e-16	-0.0498845	9.4813e-14	0	0
PIWIL1	12	cg13861644	TRUE	0.673238	0.716934	1.24656e-09	0.0477489	8.88178e-16	0	0
BXDC1	6	cg05213296	TRUE	0.33237	0.289436	2.48468e-13	-0.0464229	3.79063e-10	0	0
EIF2B3	1	cg16604218	TRUE	0.289662	0.237906	<2.2E-16	-0.0460824	5.9952e-15	0	0
FLJ20444	9	cg01600189	TRUE	0.241773	0.285068	<2.2E-16	0.0448182	<2.2E-16	1	0
ALX4	11	cg11797994	TRUE	0.35934	0.31568	<2.2E-16	-0.044646	<2.2E-16	1	0
FLJ39237	7	cg22158923	FALSE	0.478171	0.440964	<2.2E-16	-0.0433841	2.30926e-14	0	0
HSPA2	14	cg27120999	TRUE	0.464323	0.428054	3.31718e-07	-0.0430399	1.16501e-07	0	0
ACTN2	1	cg16853982	TRUE	0.361667	0.332399	2.22045e-16	-0.0410806	1.33227e-15	0	0
LDHAL6A	11	cg14813083	TRUE	0.608193	0.567908	8.28292e-09	-0.0405535	5.48534e-06	0	1
OSCAR	19	cg21098323	TRUE	0.67357	0.636516	<2.2E-16	-0.0403065	<2.2E-16	0	0
FLJ43276	15	cg18393722	TRUE	0.0598235	0.0997696	<2.2E-16	0.0400973	<2.2E-16	1	0
FLJ37440	2	cg07880854	FALSE	0.341773	0.299685	6.34305e-09	-0.0393578	8.3146e-05	0	0
TRIM50C	7	cg03882305	TRUE	0.601956	0.559218	1.00141e-10	-0.0392893	4.47279e-07	1	0
POU3F1	1	cg21243096	TRUE	0.225609	0.191197	<2.2E-16	-0.0392148	<2.2E-16	1	0
SLC4A11	20	cg11004890	TRUE	0.418556	0.381011	2.42075e-10	-0.0390446	5.55762e-08	1	0
PLOD2	3	cg10557828	TRUE	0.242809	0.201809	1.35447e-13	-0.0389159	2.6712e-12	0	0
ZPBP2	17	cg14914852	TRUE	0.761477	0.724914	<2.2E-16	-0.0389027	<2.2E-16	0	0
PARP12	7	cg07937272	TRUE	0.506554	0.472976	<2.2E-16	-0.0388888	5.05587e-10	0	0
KBTBD5	3	cg16842214	TRUE	0.494222	0.461631	3.42561e-10	-0.0384043	1.98375e-11	0	0
TDRD5	1	cg09656934	TRUE	0.434791	0.410802	4.50131e-11	-0.0381612	1.09308e-07	0	0
KCNK10	14	cg10935723	FALSE	0.527472	0.48581	7.32747e-15	-0.0376199	1.66622e-12	0	0
MGMT	10	cg26201213	FALSE	0.375308	0.339979	1.14249e-08	-0.037272	3.19711e-08	0	0
SMPD3	16	cg23758485	TRUE	0.124996	0.0824743	<2.2E-16	-0.0366745	1.08047e-12	0	0
PTPN20B	10	cg16192575	TRUE	0.561672	0.527992	7.17769e-07	-0.0361652	7.12779e-06	1	0
PF4	4	cg16072462	TRUE	0.413054	0.372692	6.43929e-15	-0.0359557	1.85541e-07	0	0
C20orf77	20	cg03792653	TRUE	0.18135	0.139825	1.36335e-13	-0.0357297	2.76001e-13	0	0
APOB	2	cg24309555	TRUE	0.401697	0.368729	1.33793e-06	-0.0356636	3.43402e-06	1	0
FANCG	9	cg05293216	TRUE	0.698063	0.655996	<2.2E-16	-0.0354328	<2.2E-16	0	0
PIGZ	3	cg00936626	TRUE	0.587165	0.553951	1.32917e-06	-0.0351348	0.000594598	0	0
SYCP1	1	cg18087477	TRUE	0.517304	0.489022	2.87682e-10	-0.0348027	5.90861e-13	0	0
FREQ	9	cg23771929	TRUE	0.283824	0.244834	1.14818e-08	-0.0343302	2.94544e-07	0	0
ASPHD1	16	cg20401945	FALSE	0.413538	0.379158	1.15006e-08	-0.0341474	7.58495e-06	0	0
ZNF228	19	cg03257423	TRUE	0.230208	0.198013	<2.2E-16	-0.0339542	4.42735e-12	1	0
UGDH	4	cg09067967	TRUE	0.147217	0.108785	<2.2E-16	-0.0339048	1.77636e-15	0	0
PF4	4	cg15158783	TRUE	0.508143	0.467621	1.34501e-09	-0.0338345	2.42911e-06	0	0
SYT10	12	cg23950724	TRUE	0.399241	0.36758	1.32059e-11	-0.0334805	2.22103e-07	0	0
CACYBP	1	cg16743289	TRUE	0.43901	0.403589	5.81928e-11	-0.0333483	1.04301e-06	0	0
SDHD	11	cg04455759	FALSE	0.775091	0.80885	<2.2E-16	0.0333323	<2.2E-16	1	1
VPS28	8	cg05807444	TRUE	0.56884	0.534002	2.68674e-13	-0.033098	3.58229e-10	0	0
BMS1L	10	cg05454446	TRUE	0.334421	0.290999	3.18368e-12	-0.032253	3.50575e-10	0	0
ZNF541	19	cg22341310	TRUE	0.353464	0.325023	3.74755e-07	-0.0321816	3.3786e-08	0	0
SEMA3B	3	cg24019851	TRUE	0.671418	0.64893	8.99513e-07	-0.0321725	2.05569e-08	0	0
STMN1	1	cg04471507	TRUE	0.356316	0.322186	1.38767e-08	-0.0321405	3.74459e-06	0	0
NOSIP	19	cg05696092	TRUE	0.440768	0.399422	1.62775e-08	-0.0316973	1.05295e-05	0	0
ZFP37	9	cg03454353	TRUE	0.276973	0.239831	5.11618e-09	-0.0311584	1.72952e-06	0	0
SERBP1	1	cg18259391	TRUE	0.20883	0.176113	0	-0.0311351	<2.2E-16	1	0
SMPD3	16	cg10556064	TRUE	0.591885	0.616038	3.27165e-10	0.0311315	1.31006e-14	1	0
ZNF228	19	cg23850272	FALSE	0.110556	0.0756852	<2.2E-16	-0.0311307	<2.2E-16	1	0
PRSS22	16	cg18345369	TRUE	0.234062	0.257357	5.82541e-10	0.0311117	4.46004e-05	0	0
FLJ35801	22	cg15425811	TRUE	0.423414	0.39271	1.69051e-08	-0.0310417	6.67115e-06	0	0
PODXL2	3	cg04739570	TRUE	0.206459	0.171154	2.57572e-14	-0.0307043	1.13997e-08	0	0
MGC41945	9	cg23552468	FALSE	0.543855	0.515578	5.6331e-09	-0.0287922	1.24515e-06	0	0
OXCT2	1	cg12158019	FALSE	0.525554	0.501317	1.04805e-08	-0.0286915	1.85686e-07	1	0
PEX10	1	cg20664247	TRUE	0.496288	0.462117	2.34645e-09	-0.0285356	1.73303e-08	0	0
PTPN20B	10	cg02222362	TRUE	0.673607	0.646861	4.08723e-07	-0.0285067	2.32083e-07	1	0
MRGPRF	11	cg22986999	TRUE	0.427298	0.40013	2.76537e-11	-0.0282469	1.51738e-08	0	0
DSCR6	21	cg13460409	TRUE	0.255943	0.230865	1.61078e-08	-0.0282039	1.96798e-05	0	0
STK6	20	cg25912611	FALSE	0.304514	0.271356	1.37817e-06	-0.0281071	3.24911e-06	0	0
PRSS16	6	cg03099771	FALSE	0.553351	0.523903	1.67715e-10	-0.0278492	0.000197024	0	0
C19orf30	19	cg21300318	TRUE	0.358218	0.379315	1.80164e-08	0.0276781	5.25469e-12	0	0
ARS2	7	cg08558340	TRUE	0.451634	0.412965	1.11418e-06	-0.027307	0.000141613	0	0
SLC5A8	12	cg16005224	TRUE	0.514355	0.492295	1.18215e-10	-0.027246	3.80442e-08	0	0
WIF1	12	cg20098478	TRUE	0.700433	0.677042	1.05107e-09	-0.0271144	2.41696e-12	0	0
LOC349136	7	cg19831077	TRUE	0.383497	0.360625	9.77686e-07	-0.0270932	0.00161397	0	0
FLJ45832	20	cg22954265	TRUE	0.758041	0.731501	0	-0.02686	<2.2E-16	1	0
SMPD3	16	cg00891541	TRUE	0.547437	0.567595	1.11433e-07	0.0268547	1.10476e-10	1	0
PIWIL2	8	cg18135555	TRUE	0.824474	0.800218	3.07293e-07	-0.0267261	9.40223e-09	1	0
MT1A	16	cg00425710	TRUE	0.751376	0.726249	4.73327e-09	-0.0267235	1.02423e-06	0	0
PGM5	9	cg06190053	TRUE	0.331034	0.308247	1.27572e-08	-0.0266897	1.0969e-05	1	0
HNRPF	10	cg15321211	TRUE	0.235868	0.206633	2.57748e-08	-0.0266049	9.87869e-07	0	0
STMN1	1	cg23323671	TRUE	0.412526	0.382839	2.43448e-07	-0.0262458	5.52611e-05	0	0
EIF4E	4	cg14972143	TRUE	0.155039	0.121036	1.2818e-11	-0.0260234	4.13848e-10	0	0
USP29	19	cg16547341	TRUE	0.605854	0.576874	7.4829e-14	-0.0258672	2.22045e-16	0	0
TRAM1	8	cg25974617	TRUE	0.438615	0.415348	7.42543e-09	-0.0257445	5.63602e-08	0	0
TRPC3	4	cg18474934	TRUE	0.669848	0.648223	1.34117e-06	-0.0256653	9.61478e-11	0	0
TNNI3	19	cg18838701	FALSE	0.292909	0.316965	4.43508e-07	0.0254528	1.35084e-09	0	0
RNF8	6	cg01907837	FALSE	0.61345	0.582767	4.23187e-07	-0.0253626	1.65734e-06	0	0
ATG5	6	cg09354267	TRUE	0.285251	0.263847	2.95541e-13	-0.025289	5.76428e-13	0	0
CKM	19	cg20444256	FALSE	0.39909	0.371645	1.21233e-06	-0.0252787	6.95262e-06	0	0
C9orf112	9	cg12757143	TRUE	0.440279	0.41227	1.37135e-08	-0.0251516	2.18529e-05	0	0
LOC158160	10	cg03665457	TRUE	0.177888	0.152953	8.96341e-07	-0.0249972	3.10026e-05	1	0
RYR2	1	cg19764418	TRUE	0.623405	0.5894	2.03882e-10	-0.0249134	2.63741e-07	1	0
PAX1	20	cg24401441	FALSE	0.437777	0.416925	2.87595e-08	-0.0249024	0.000127879	0	1
OR1N1	9	cg14598387	FALSE	0.428095	0.447164	4.23212e-08	0.0245179	5.1143e-06	0	0
LYK5	17	cg06873352	TRUE	0.184371	0.154102	1.55649e-10	-0.0242844	2.82313e-07	0	0
EIF3S6IP	22	cg00565075	TRUE	0.180484	0.149792	1.29674e-13	-0.0242284	1.00444e-10	0	0
NDUFS1	2	cg06868758	FALSE	0.45883	0.438952	8.5797e-09	-0.0237845	2.22045e-16	1	0
BNC1	15	cg27169020	TRUE	0.407702	0.397794	2.52157e-08	-0.0237622	3.62146e-08	0	0
FOXD4L4	9	cg07485588	TRUE	0.455116	0.432141	8.6388e-10	-0.0235057	3.60815e-06	1	0
C17orf57	17	cg08085267	TRUE	0.218362	0.179875	6.54934e-08	-0.0233371	3.39278e-07	0	0
STK6	20	cg05471521	FALSE	0.312769	0.282333	1.05233e-07	-0.0232463	4.00954e-07	0	0
GALR1	18	cg05896682	TRUE	0.244649	0.223199	5.79292e-12	-0.023138	9.57207e-09	0	0
EIF4E	4	cg15633390	TRUE	0.202525	0.169505	3.33886e-08	-0.0231176	3.97314e-07	1	0
FBLN1	22	cg04337944	TRUE	0.436448	0.415081	0	-0.0230431	3.34372e-05	0	0
SRP68	17	cg21885995	TRUE	0.631036	0.602653	8.01408e-10	-0.0228944	3.73558e-08	0	0
SUMF1	3	cg18847227	TRUE	0.43471	0.41623	2.03728e-08	-0.0228855	4.2172e-08	0	0
SEC61G	7	cg00945507	TRUE	0.205	0.178713	4.70277e-08	-0.0228807	4.53214e-06	0	0
DPYS	8	cg20774846	TRUE	0.470603	0.449138	3.30846e-14	-0.0228568	1.63402e-06	0	0
CDH6	5	cg10919204	FALSE	0.47081	0.439832	3.11887e-07	-0.0226543	0.00805336	0	0
PSMB2	1	cg24109894	TRUE	0.425499	0.395175	6.71802e-07	-0.0225938	0.000639872	0	0
HHIP	4	cg13749822	TRUE	0.257488	0.228073	1.56395e-07	-0.0225182	0.000519213	0	0
ISOC2	19	cg27153400	TRUE	0.0278763	0.0560897	2.44249e-15	0.0220932	8.57825e-12	1	0
MGMT	10	cg25946389	TRUE	0.190285	0.161755	6.23945e-14	-0.022046	3.47944e-08	0	0
GPR24	22	cg21342728	FALSE	0.332391	0.319763	6.4025e-07	-0.0220188	0.00430143	0	0
DAAM2	6	cg01985396	FALSE	0.514342	0.489531	9.31364e-10	-0.0219742	2.46573e-05	0	0
DNAI1	9	cg23579062	TRUE	0.61214	0.580577	6.94474e-07	-0.0219458	0.00595298	1	0
SYNE2	14	cg20648149	TRUE	0.631096	0.614315	1.8647e-09	-0.0218962	2.77117e-08	0	0
APOB	2	cg05337441	TRUE	0.184618	0.162452	9.68387e-08	-0.0218173	3.64868e-06	1	0
C9orf64	9	cg02654291	TRUE	0.361053	0.331305	1.96351e-08	-0.0217538	3.02405e-07	0	0
CST6	11	cg22524514	TRUE	0.251454	0.227573	1.53646e-06	-0.0217464	0.000280217	0	0
ZNF232	17	cg12763546	TRUE	0.626826	0.606364	7.55126e-08	-0.0215716	6.02139e-05	1	0
CSPG3	19	cg06952310	FALSE	0.46937	0.442733	3.96696e-08	-0.0215027	3.14994e-06	0	0
ZMYND12	1	cg06346081	TRUE	0.205522	0.181141	8.46623e-07	-0.0214474	2.48745e-06	0	0
SLC15A4	12	cg19777783	TRUE	0.598005	0.565856	3.83498e-08	-0.0214197	0.000116799	0	0
CRH	8	cg18640030	FALSE	0.666747	0.648607	1.05705e-08	-0.0213958	0.000293654	0	0
RAD51C	17	cg19208681	TRUE	0.532256	0.504667	1.40984e-07	-0.0213254	0.000162604	0	0
ADRA2B	2	cg21542793	TRUE	0.343628	0.325273	5.5456e-10	-0.021092	5.91009e-08	0	0
EVC2	4	cg15305511	TRUE	0.267375	0.249617	5.03794e-08	-0.0208838	2.59442e-06	0	0
BNIP3	10	cg21762589	TRUE	0.471702	0.446529	1.03734e-09	-0.0207697	4.69743e-05	0	0
PON3	7	cg24750391	TRUE	0.293018	0.277335	5.62141e-07	-0.020673	2.85043e-06	0	0
MYF6	12	cg26711820	TRUE	0.348008	0.336926	6.63579e-08	-0.0206141	4.40846e-08	0	0
ZNF264	19	cg16636110	TRUE	0.648976	0.63307	1.14471e-06	-0.0203986	4.24211e-06	0	0
APOC1	19	cg00397545	TRUE	0.376631	0.35634	3.38324e-07	-0.0202475	0.00046723	1	1
LOC168850	7	cg08137040	TRUE	0.319159	0.29853	5.09476e-08	-0.0199227	0.000140626	0	0
LACTB2	8	cg19632760	TRUE	0.464186	0.441694	2.29244e-08	-0.0199079	0.000101055	0	0
TLX2	2	cg00234616	TRUE	0.195992	0.170556	6.54994e-07	-0.0197839	1.22679e-05	0	0
FAM62C	3	cg21075829	TRUE	0.284472	0.269723	6.52898e-09	-0.0197776	5.00559e-07	0	0
TACR1	2	cg26033710	TRUE	0.380614	0.353985	5.81916e-09	-0.0197133	3.19806e-05	0	0
MATN4	20	cg20747455	TRUE	0.838426	0.820715	1.4395e-10	-0.019449	2.96645e-10	0	0
MGC52282	16	cg10186456	TRUE	0.627611	0.648057	1.48387e-09	0.0193535	3.22151e-07	0	0
DTNBP1	6	cg15210999	FALSE	0.665184	0.64829	1.84724e-08	-0.0193234	2.35553e-07	0	0
NA**	14	cg01753906	FALSE	0.626152	0.644527	2.04503e-13	0.0192766	1.33171e-11	1	0
PPT2	6	cg12585943	TRUE	0.266206	0.240605	8.21466e-07	-0.019089	0.000240665	0	0
CLK4	5	cg22778145	TRUE	0.264354	0.24116	5.01346e-09	-0.0188781	2.51961e-05	0	0
BRRN1	2	cg01906055	TRUE	0.514337	0.486859	9.22951e-11	-0.0187469	2.33429e-06	0	0
EPAS1	2	cg17518825	TRUE	0.55254	0.530488	5.04852e-08	-0.0186551	0.00218532	0	0
KENAE	5	cg15003158	TRUE	0.11626	0.0996742	5.04041e-13	-0.0184282	1.30692e-08	0	0
OXCT1	5	cg08590939	TRUE	0.1114	0.0834683	4.44089e-16	-0.0184165	1.11688e-13	0	0
ADRA1D	20	cg09614401	TRUE	0.88742	0.870867	8.54383e-11	-0.0182909	7.10265e-11	0	0
UCK1	9	cg07957491	TRUE	0.460832	0.440321	1.40405e-07	-0.0182573	0.00332578	0	0
MGC13017	5	cg19096540	FALSE	0.229554	0.210934	1.8982e-06	-0.0181676	3.00599e-05	0	0
NA**	17	cg20286074	FALSE	0.292411	0.276944	1.34734e-11	-0.0177174	3.52162e-08	0	0
PRAF1	9	cg11304734	TRUE	0.12135	0.0995187	2.44249e-15	-0.0176856	3.9968e-15	0	0
MGMT	10	cg02330106	TRUE	0.725674	0.704656	1.0268e-06	-0.0174094	3.52917e-06	0	0
GOLGA5	14	cg25293251	TRUE	0.167651	0.147945	4.69965e-07	-0.0172821	4.67166e-05	0	0
WDR72	15	cg18613421	TRUE	0.411198	0.392963	8.34888e-14	-0.0172764	5.34321e-08	0	0
DDOST	1	cg08911391	FALSE	0.218112	0.197404	7.46679e-08	-0.0172356	1.4478e-05	0	0
TRAM1	8	cg17127823	TRUE	0.240499	0.220451	1.3091e-07	-0.0169976	3.93482e-06	0	0
TOLLIP	11	cg22424444	TRUE	0.725514	0.700189	1.47882e-06	-0.0169261	0.000106103	0	0
NRXN2	11	cg16718678	TRUE	0.0809571	0.0595074	0	-0.0165132	<2.2E-16	0	0
C1orf172	1	cg19125999	FALSE	0.210249	0.191366	1.72778e-07	-0.0163027	3.51536e-05	0	0
R3HDML	20	cg17692403	FALSE	0.165133	0.156721	5.87565e-07	-0.016246	8.11584e-07	0	0
MKRN1	7	cg06784339	TRUE	0.0989587	0.0815346	0	-0.0162175	<2.2E-16	1	0
C21orf6	21	cg18001427	TRUE	0.0866243	0.067718	5.78593e-09	-0.016016	2.93273e-08	0	0
C2orf21	2	cg22037121	FALSE	0.613463	0.60127	1.49249e-06	-0.0157109	1.10118e-07	0	0
ITPR2	12	cg00495491	TRUE	0.748071	0.735005	0	-0.0156286	3.77476e-15	1	0
C17orf44	17	cg06319579	FALSE	0.17193	0.150816	4.7991e-07	-0.0156084	0.000281946	0	0
CHRNB4	15	cg21402071	FALSE	0.174011	0.151354	6.3557e-09	-0.0154618	5.98523e-06	0	0
TMEM128	4	cg13296371	TRUE	0.211119	0.193381	4.83654e-08	-0.015387	3.60388e-06	0	0
TEX2	17	cg18312782	FALSE	0.150455	0.131655	4.55542e-11	-0.0152858	1.39725e-09	0	0
KIAA0664	17	cg17119387	TRUE	0.105473	0.0849295	3.34511e-08	-0.0151575	3.66802e-07	0	0
PNPLA5	22	cg03118854	TRUE	0.252819	0.239832	1.84728e-06	-0.0151477	0.000611792	0	0
FBXL5	4	cg02630888	TRUE	0.775204	0.751837	1.2842e-06	-0.0150173	0.000278783	0	0
LRRC34	3	cg12324144	TRUE	0.239822	0.219176	7.7884e-08	-0.0147329	1.17509e-05	0	0
NOPE	15	cg07617246	FALSE	0.596307	0.587403	6.88338e-15	-0.0145661	7.19578e-05	0	0
CAV1	7	cg18329349	TRUE	0.137418	0.118695	1.13538e-11	-0.0145322	1.18432e-08	0	0
DDB2	11	cg19486271	TRUE	0.117155	0.0942399	2.23196e-08	-0.0143054	1.26782e-09	0	0
DECR1	8	cg18485485	TRUE	0.0568998	0.0448531	0	-0.0138504	1.11022e-15	0	0
DDX6	11	cg14464791	TRUE	0.137198	0.118022	1.31038e-07	-0.0138252	1.52453e-06	0	0
GDEP	4	cg26090660	FALSE	0.775718	0.764749	1.78647e-07	-0.0130221	6.10683e-07	1	0
SNRPD2	19	cg24254206	FALSE	0.199491	0.178365	8.78984e-07	-0.0128992	1.30876e-05	0	0
SURF6	9	cg15003434	TRUE	0.0793156	0.0632597	<2.2E-16	-0.0128352	<2.2E-16	0	0
NRXN1	2	cg16279786	TRUE	0.917847	0.896755	5.12341e-11	-0.0128264	3.55438e-11	0	1
TMEM103	3	cg18984151	TRUE	0.176222	0.161375	4.93758e-11	-0.0125173	5.50694e-07	0	0
OSTM1	6	cg21769969	TRUE	0.165561	0.150529	4.11535e-07	-0.0123095	2.591e-06	0	0
HM13	20	cg02151301	TRUE	0.219579	0.206699	7.6566e-07	-0.0117792	9.51039e-06	0	0
CAPS2	12	cg20291222	FALSE	0.194903	0.182844	3.21473e-07	-0.0117005	4.70946e-07	0	0
C21orf63	21	cg27544190	TRUE	0.12312	0.11227	3.45256e-07	-0.0116147	1.66855e-05	0	0
TIP39	19	cg07549194	FALSE	0.268705	0.263418	1.43811e-07	-0.0115742	1.08005e-05	0	0
CAPS2	12	cg15942481	TRUE	0.098817	0.0867486	3.01987e-08	-0.0112783	5.0002e-09	0	0
DDX26	13	cg04206644	TRUE	0.0413039	0.0274573	1.33227e-13	-0.0109111	1.23224e-11	1	0
RBM5	3	cg14634738	TRUE	0.136549	0.122348	1.72765e-06	-0.0108282	0.0128341	0	0
CASP8	2	cg23410113	TRUE	0.80912	0.799023	1.3565e-06	-0.0102828	0.00036502	1	0
LRRC61	7	cg07753583	TRUE	0.118154	0.103723	1.84865e-06	-0.0102114	5.59441e-05	0	0
CP110	16	cg20047230	TRUE	0.0958492	0.0814567	1.19681e-07	-0.00997588	7.82509e-05	0	0
BNIP2	15	cg20468883	FALSE	0.231657	0.222304	1.78076e-08	-0.00964727	1.02593e-07	0	0
GABBR2	9	cg02058918	TRUE	0.166605	0.149234	5.04118e-07	-0.00886687	2.05663e-07	0	0
KPNA1	3	cg25564800	TRUE	0.125285	0.112062	4.0865e-07	-0.00885081	1.78821e-06	0	0
MBTPS1	16	cg04491089	TRUE	0.150645	0.137584	1.97275e-07	-0.00852664	0.000126861	0	0
MGC50559	12	cg08647727	TRUE	0.122168	0.110488	1.59607e-06	-0.00822633	1.27428e-05	0	0
GADD45GIP1	19	cg06192753	TRUE	0.144363	0.132594	1.30286e-08	-0.00811679	3.27668e-05	0	0
OXSR1	3	cg00798206	TRUE	0.0742766	0.0611321	1.18285e-10	-0.00810791	1.92923e-07	0	0
KENAE	5	cg05843340	TRUE	0.0477196	0.0380349	3.17617e-07	-0.00808858	7.70301e-06	0	0
RTF1	15	cg07091958	TRUE	0.0657322	0.0569331	4.62176e-07	-0.00709101	1.76979e-06	0	0
FLJ37357	2	cg18289156	TRUE	0.0863715	0.0784103	6.881e-10	-0.00681923	2.63982e-09	0	0
VAMP2	17	cg08261666	TRUE	0.0592422	0.0494683	6.66134e-15	-0.00646652	1.07965e-10	0	0
ZNF214	11	cg22867063	TRUE	0.0904304	0.0836681	6.66437e-08	-0.006394	1.25011e-13	0	0
LYN	8	cg10539712	TRUE	0.0586494	0.0502125	2.53327e-09	-0.0057707	8.27769e-09	1	0
TOP1MT	8	cg24596472	TRUE	0.13141	0.122231	8.49718e-07	-0.00568381	1.14458e-07	0	0
PRKCZ	1	cg21137823	TRUE	0.0846704	0.0750517	3.45138e-07	-0.00560437	4.50485e-06	0	0
FYTTD1	3	cg05788437	TRUE	0.0389601	0.0302169	2.60012e-09	-0.00521077	1.15465e-06	0	0
ASTE1	3	cg02335441	TRUE	0.0511454	0.0415894	5.83279e-07	-0.00486815	9.94108e-07	0	0
CASP2	7	cg03311036	TRUE	0.0449192	0.0380211	1.11173e-11	-0.00472671	6.41365e-09	0	0
IRAK4	12	cg20424530	TRUE	0.0631027	0.054148	5.91781e-08	-0.00463576	1.94095e-06	0	0
LRP11	6	cg09834205	TRUE	0.0432975	0.0359661	3.06157e-10	-0.00440714	6.49807e-08	0	0
DJ122O8.2	6	cg20011833	TRUE	0.0544844	0.0486895	2.8844e-07	-0.00420108	2.27821e-05	0	0
EIF4EBP3	5	cg17416146	TRUE	0.0481217	0.040263	5.24581e-07	-0.00400739	7.46466e-10	0	0
ZNF652	17	cg22370370	TRUE	0.0438221	0.0369499	3.46932e-07	-0.00330888	2.77061e-08	0	0
*P values in bold font indicate those which did not pass Bonferroni correction for multiple testing
