# Supplementary material for: Meta-analysis of human methylation data for evidence of sex-specific autosomal patterns
Source: BMC Genomics. 2014 Nov 18;15(1):981. doi: 10.1186/1471-2164-15-981 (PMC4255932; doi:10.1186/1471-2164-15-981)
Supplement: Supplementary file 5 — Additional file 5: A list of the EBI Accession numbers for the initial dataset of 7,614 samples from 84 studies, and the number of samples included from each study. (XLSX 11 KB) [file 12864_2014_6710_MOESM5_ESM.xlsx]

## Sheet: Sheet1
ArrayExpress Accession number	n
E-GEOD-17648	44
E-GEOD-19711	540
E-GEOD-20067	106
E-GEOD-20080	48
E-GEOD-20236	93
E-GEOD-20242	50
E-GEOD-20712	123
E-GEOD-20872	23
E-GEOD-21232	16
E-GEOD-21282	106
E-GEOD-21304	181
E-GEOD-21554	24
E-GEOD-22091	26
E-GEOD-22249	125
E-GEOD-22867	60
E-GEOD-22874	10
E-GEOD-23311	48
E-GEOD-23638	24
E-GEOD-25033	20
E-GEOD-25062	154
E-GEOD-25093	322
E-GEOD-25301	14
E-GEOD-25395	60
E-GEOD-25706	81
E-GEOD-25869	75
E-GEOD-25892	107
E-GEOD-25966	20
E-GEOD-26033	36
E-GEOD-26319	2
E-GEOD-26349	39
E-GEOD-26543	205
E-GEOD-26974	21
E-GEOD-26989	51
E-GEOD-27097	494
E-GEOD-27130	236
E-GEOD-27317	168
E-GEOD-27860	47
E-GEOD-27895	23
E-GEOD-27899	20
E-GEOD-28462	68
E-GEOD-28525	15
E-GEOD-28746	84
E-GEOD-29490	48
E-GEOD-30229	184
E-GEOD-30601	297
E-GEOD-30758	152
E-GEOD-30759	57
E-GEOD-30760	6
E-GEOD-31337	12
E-GEOD-31600	32
E-GEOD-31680	24
E-GEOD-31770	20
E-GEOD-31781	42
E-GEOD-31789	69
E-GEOD-31826	56
E-GEOD-31835	37
E-GEOD-31979	124
E-GEOD-32393	137
E-GEOD-32396	60
E-GEOD-32925	48
E-GEOD-33065	47
E-GEOD-33422	18
E-GEOD-33510	156
E-GEOD-34008	24
E-GEOD-34035	197
E-GEOD-34174	15
E-GEOD-34257	84
E-GEOD-34355	19
E-GEOD-35146	6
E-GEOD-35327	63
E-GEOD-36004	6
E-GEOD-36194	276
E-GEOD-36353	48
E-GEOD-36637	9
E-GEOD-36642	123
E-GEOD-37722	84
E-GEOD-37988	124
E-GEOD-38291	32
E-GEOD-38860	39
E-GEOD-39626	27
E-GEOD-40105	47
E-GEOD-41037	720
E-GEOD-41384	19
E-GEOD-42510	17
